# Supplementary material for: Non-Curative Treatment Choices in Colorectal Cancer: Predictors and Between-Hospital Variations in Denmark: A Population-Based Register Study
Source: Cancers (Basel). 2024 Jan 15;16(2):366. doi: 10.3390/cancers16020366 (PMC10814909; doi:10.3390/cancers16020366)
Supplement: Supplementary file 1 [file cancers-16-00366-s001.zip]

Archive with 1 entries (1 files):
- cancers-2805816-supplementary.pdf
